# Supplementary material for: KYNA/Ahr Signaling Suppresses Neural Stem Cell Plasticity and Neurogenesis in Adult Zebrafish Model of Alzheimer’s Disease
Source: Cells. 2021 Oct 14;10(10):2748. doi: 10.3390/cells10102748 (PMC8534484; doi:10.3390/cells10102748)
Supplement: Supplementary file 1 [file cells-10-02748-s001.zip]

Archive with 4 entries (4 files):
- Supplementary_File_1.xlsx
- __MACOSX/._Supplementary_File_1.xlsx
- Supplementary_File_2.xlsx
- __MACOSX/._Supplementary_File_2.xlsx
