# Supplementary material for: KYNA/Ahr Signaling Suppresses Neural Stem Cell Plasticity and Neurogenesis in Adult Zebrafish Model of Alzheimer’s Disease
Source: Cells. 2021 Oct 14;10(10):2748. doi: 10.3390/cells10102748 (PMC8534484; doi:10.3390/cells10102748)
Supplement: Supplementary file 1 [file cells-10-02748-s001.zip › Supplementary_File_1.xlsx]

## Sheet: Fig 1 H
		PBS					Ky-10					LK-10
		19	26	26			21	19	16	10		18	16	16
		17	28	23			19	23	16	16		19	20	19
		20	26	19			23	21	17	15		19	21	15
		24	18	22			20	20	23	19		16	16	18
		21	23	18			22	10	14	21		20	21	20
		17	24	21			9	14	16	14		22	18	19
		19.6667	24.1667	21.5			19	17.8333	17	15.8333		19	18.6667	17.8333
*20		393.333	483.333	430			380	356.667	340	316.667		380	373.333	356.667
20 sections of telencephalon
		Control	Ky10	Ky100	LK10	LK100						Control	Ky10	LK10
	Fish1	19.6667	19	18.8333	19	18.3333					Fish1	393.333	380	380
	Fish2	24.1667	17.8333	15.8333	18.6667	16.6667					Fish2	483.333	356.667	373.333
	Fish3	21.5	17	17.6667	17.8333	16.1667					Fish3	430	340	356.667
	Fish4		15.8333								Fish4		316.667
	Avg	21.7778	17.4167	17.4444	18.5	17.0556					Avg	435.556	348.333	370
	SD	2.26282	1.3368	1.5123	0.600925	1.13448					SD	45.2565	26.736	12.0185
	t-test		0.011571	0.0254845	0.0361899	0.0159694					t-test		0.011571	0.0361899
											% change		20.0255	15.051
											Avg*4	1742.22	1393.33	1480
												181.026	106.944	48.074
											Relative	1	0.799745	0.84949
											SD	0.103905	0.0767541	0.0324824

## Sheet: Fig 2 qPCR ahr
b-actin as reference gene				ahr2
Samples	Actin	Cp		ahr2	Cp		Avg	STE	Fold change	FC STE			Summary	PBS	Ab42 1dpi	KYNA	BNF	Antagonist	IL4	AB42 + BNF	IL4 + BNF	KYNA + Antagonist	BNF + Antagonist	Ab42 3dpi
Ctrl PBS	A1	28.1473		D1	35.9313	1	1.13377	0.165439	1	0.145919				1	1.46958	0.360298	1.3654	0.909127	1.96325	1.55386	1.56774	0.880733	0.353295	1.02263
	B1	28.0268		E1	35.2589	1.46599								1.46599	1.41656	0.26825	0.458372	1.22495	1.41624	0.998295	0.896289	0.596255	0.347612	0.616222
	C1	27.7196		F1	35.6	0.935328								0.935328	0.968388	0.267299	0.322952	0.776244	1.18103	1.38392	1.1038	0.733236	0.456845	0.752714
Aβ42 1dpi	A2	24.7922		D2	32.0208	1.46958	1.28484	0.157335	1.13325	0.138772			FC	1	1.13325	0.263383	0.631144	0.855645	1.34081	1.15722	1.04896	0.649815	0.340384	0.703131
	B2	24.6086		E2	31.8902	1.41656							STE	0.165439	0.157335	0.0305258	0.323898	0.131705	0.229333	0.16267	0.196452	0.0812979	0.0351377	0.118185
	C2	24.5059		F2	32.3362	0.968388							t-test (to PBS)		0.548274	0.00796701	0.318643	0.486364	0.247638	0.489376	0.841087	0.10001	0.0119081	0.176665
KYNA	A3	25.9928		D3	35.2495	0.360298	0.298616	0.0305258	0.263383	0.0269241
	B3	26.3271		E3	36.0094	0.26825
	C3	25.9408		F3	35.6283	0.267299
BNF	A4	24.8657		D4	32.2003	1.3654	0.715574	0.323898	0.631144	0.285682			Statistics
	B4	24.4272		E4	33.3366	0.458372
	C4	24.3554		F4	33.77	0.322952
Ahr antagonist	A5	23.8958		D5	31.8172	0.909127	0.970106	0.131705	0.855645	0.116165
	B5	23.7615		E5	31.2527	1.22495											Control to KYNA
	C5	23.3806		F5	31.53	0.776244											p=0.008
IL4	A6	23.1883		D6	29.999	1.96325	1.52017	0.229333	1.34081	0.202274
	B6	23.1205		E6	30.4024	1.41624
	C6	22.8488		F6	30.3927	1.18103
Aβ42+BNF	A11	23.4086		D11	30.5567	1.55386	1.31202	0.16267	1.15722	0.143477
	B11	23.2279		E11	31.0143	0.998295
	C11	23.1834		F11	30.4987	1.38392
IL4+BNF	A12	23.2698		D12	30.4051	1.56774	1.18928	0.196452	1.04896	0.173273
	B12	23.158		E12	31.1	0.896289
	C12	23.0808		F12	30.7223	1.1038
KYNA+Ahr antagonist	A9	23.2071		D9	31.1743	0.880733	0.736741	0.0812979	0.649815	0.0717057
	B9	23.0438		E9	31.5738	0.596255
	C9	22.9289		F9	31.1605	0.733236
BNF+Ahr antagonist	A10	23.4497		D10	32.7347	0.353295	0.385917	0.0351377	0.340384	0.0309918
	B10	23.0406		E10	32.349	0.347612
	C10	23.1501		F10	32.0643	0.456845
Aβ42 3dpi	A8	24.4124		D8	32.1641	1.02263	0.79719	0.118185	0.703131	0.10424
	B8	24.3872		E8	32.8697	0.616222
	C8	24.4001		F8	32.5939	0.752714

## Sheet: Fig 2 & 4 qPCR Cyp1b1
b-actin as reference gene				cyp1b1
Samples	Actin	Cp		Cyp1b1	Cp		Avg	STE	Fold change	FC STE			Summary	PBS	Ab42 1dpi	KYNA	BNF	Antagonist	IL4	AB42 + BNF	IL4 + BNF	KYNA + Antagonist	BNF + Antagonist	Ab42 3dpi
Ctrl PBS	A1	27.7835		D1	33.4448	1	0.932911	0.034384	1	0.0368566				1	1.33732	1.84822	2.22464	0.636612	1.10292	0.920769	1.33966	0.743531	0.997789	1.33966
	B1	27.3641		E1	33.2037	0.883714								0.883714	1.13959	1.82043	1.90965	0.423226	0.922992	0.847934	0.854904	0.527402	0.573195	0.854904
	C1	27.5349		F1	33.3242	0.91502								0.91502	1.02198	2.33508	2.00451	0.336817	1.55239	0.65565	0.605609	1.02955	0.781361	0.605609
Aβ42 1dpi	A2	24.1981		D2	29.44	1.33732	1.1663	0.0910602	1.25017	0.0976086			FC	1	1.25017	2.14516	2.19342	0.499031	1.27854	0.821974	0.840503	0.662508	0.781634	1.00051
	B2	23.6882		E2	29.161	1.13959							STE	0.0368566	0.0976086	0.177292	0.0989778	0.0945209	0.198563	0.154285	0.130045	0.116449	0.301601	0.228634
	C2	23.915		F2	29.5449	1.02198							t-test - to PBS		0.0765593	0.00332345	0.000363935	0.00811767	0.243965	0.222024	0.99835	0.328928	0.307712	0.99835
KYNA	A3	25.7031		D3	30.4782	1.84822	2.00124	0.165398	2.14516	0.177292
	B3	25.4448		E3	30.2418	1.82043
	C3	25.324		F3	29.7618	2.33508
BNF	A4	24.0423		D4	28.55	2.22464	2.04627	0.0923375	2.19342	0.0989778			Statistics-Bonferroni's multiple comparisons test
	B4	23.382		E4	28.11	1.90965							Table Analyzed	Cyp1b1
	C4	23.622		F4	28.28	2.00451							Data sets analyzed	A-L
Ahr antagonist	A5	23.2368		D5	29.5496	0.636612	0.465551	0.0881796	0.499031	0.0945209
	B5	22.7711		E5	29.6729	0.423226							ANOVA summary
	C5	23.0404		F5	30.2716	0.336817							F	11.26
IL4	A6	22.7499		D6	28.2699	1.10292	1.19277	0.185242	1.27854	0.198563			P value	<0.0001
	B6	22.106		E6	27.8829	0.922992							P value summary	****
	C6	22.7436		F6	27.7704	1.55239							Significant diff. among means (P < 0.05)?	Yes
Aβ42+BNF	A11	22.8855		D11	28.9743	0.743531	0.766829	0.143934	0.821974	0.154285			R square	0.8377
	B11	22.3574		E11	28.9417	0.527402
	C11	23.0551		F11	28.6744	1.02955							Brown-Forsythe test
IL4+BNF	A12	23.2252		D12	28.8896	0.997789	0.784115	0.12132	0.840503	0.130045			F (DFn, DFd)	0.4977 (11, 24)
	B12	22.0546		E12	28.5188	0.573195							P value	0.8861
	C12	22.674		F12	28.6912	0.781361							P value summary	ns
KYNA+Ahr antagonist	A9	22.4943		D9	29.0723	0.529722	0.618061	0.108636	0.662508	0.116449			Are SDs significantly different (P < 0.05)?	No
	B9	22.4261		E9	28.3453	0.836272
	C9	22.0754		F9	28.7712	0.48819							Bartlett's test
BNF+Ahr antagonist	A10	23.0695		D10	28.3735	1.28107	0.729195	0.281367	0.781634	0.301601			Bartlett's statistic (corrected)
	B10	22.7738		E10	30.0136	0.334825							P value
	C10	22.4117		F10	28.8796	0.571692							P value summary
Aβ42 3dpi	A8	24.3257		D8	29.5651	1.33966	0.933392	0.213295	1.00051	0.228634			Are SDs significantly different (P < 0.05)?
	B8	23.5346		E8	29.4221	0.854904
	C8	23.602		F8	29.9868	0.605609							ANOVA table	SS	DF	MS	F (DFn, DFd)	P value
													Treatment (between columns)	8.391	11	0.7628	F (11, 24) = 11.26	P<0.0001
													Residual (within columns)	1.626	24	0.06776
													Total	10.02	35
													Data summary
													Number of treatments (columns)	12
													Number of values (total)	36
													Number of families	1
													Number of comparisons per family	12
													Alpha	0.05
													Bonferroni's multiple comparisons test	Mean Diff.	95.00% CI of diff.	Significant?	Summary	Adjusted P Value
													PBS vs. Aβ42 1dpi	-0.2334	-0.9063 to 0.4395	No	ns	>0.9999
													PBS vs. KYNA	-1.068	-1.741 to -0.3954	Yes	***	0.0005
													PBS vs. BNF	-1.113	-1.786 to -0.4404	Yes	***	0.0003
													PBS vs. Ahr Antagonist	0.4674	-0.2056 to 1.140	No	ns	0.4531
													PBS vs. IL4	-0.2599	-0.9328 to 0.4131	No	ns	>0.9999
													PBS vs. Aβ42 + BNF	0.1661	-0.5069 to 0.8390	No	ns	>0.9999
													PBS vs. IL4 + BNF	0.1488	-0.5242 to 0.8217	No	ns	>0.9999
													PBS vs. KYNA + Ahr antagonist	0.3148	-0.3581 to 0.9878	No	ns	>0.9999
													PBS vs. BNF + Ahr antagonist	0.2037	-0.4692 to 0.8766	No	ns	>0.9999
													PBS vs. Aβ42 3dpi	-0.0005	-0.6734 to 0.6724	No	ns	>0.9999
													BNF vs. Ahr antagonist	1.581	0.9078 to 2.254	Yes	****	<0.0001
													KYNA vs. Ahr ntagonist	1.536	0.8628 to 2.209	Yes	****	<0.0001
													Test details	Mean 1	Mean 2	Mean Diff.	SE of diff.	n1	n2	t	DF
													PBS vs. Aβ42 1dpi	0.9329	1.166	-0.2334	0.2125	3	3	1.098	24
													PBS vs. KYNA	0.9329	2.001	-1.068	0.2125	3	3	5.027	24
													PBS vs. BNF	0.9329	2.046	-1.113	0.2125	3	3	5.239	24
													PBS vs. Ahr Antagonist	0.9329	0.4655	0.4674	0.2125	3	3	2.199	24
													PBS vs. IL4	0.9329	1.193	-0.2599	0.2125	3	3	1.223	24
													PBS vs. Aβ42 + BNF	0.9329	0.7668	0.1661	0.2125	3	3	0.7814	24
													PBS vs. IL4 + BNF	0.9329	0.7841	0.1488	0.2125	3	3	0.7	24
													PBS vs. KYNA + Ahr antagonist	0.9329	0.6181	0.3148	0.2125	3	3	1.481	24
													PBS vs. BNF + Ahr antagonist	0.9329	0.7292	0.2037	0.2125	3	3	0.9584	24
													PBS vs. Aβ42 3dpi	0.9329	0.9334	-0.0005	0.2125	3	3	0.002353	24
													BNF vs. Ahr antagonist	2.046	0.4655	1.581	0.2125	3	3	7.438	24
													KYNA vs. Ahr ntagonist	2.001	0.4655	1.536	0.2125	3	3	7.226	24

## Sheet: Fig 3 K
		PCNA+S100 double +ve cells
	Controls		Fish1	Fish2	Fish3	Fish4										in 14 sections								across 6 slides
			31	26	39	28			Controls	BNF	KYNA	Ab42 1dpi	Ab42 3dpi	ahr antagonist		Controls	BNF	KYNA	Ab42 1dpi	Ab42 3dpi	ahr antagonist			Controls	BNF	KYNA	Ab42 1dpi	Ab42 3dpi	ahr antagonist
			29	23	25	23			16	9	12.2857	23.17	20.67	19		224	126	172	324.38	289.38	266			1344	756	1032	1946.28	1736.28	1596
			10	17	16	17			14.8571	9.67	9.86	18	18.86	19.33		208	135.38	138.04	252	264.04	270.62			1248	812.28	828.24	1512	1584.24	1623.72
			10	13	10	16			18	8.57	12	18.67	25.57	21		252	119.98	168	261.38	357.98	294			1512	719.88	1008	1568.28	2147.88	1764
			11	9	9	15			17	10.71						238	149.94							1428	899.64
			5	9	9	11		Avg	16.4643	9.4875	11.3819	19.9467	21.7	19.7767		230.5	132.825	159.347	279.253	303.8	276.873		Avg	1383	796.95	956.08	1675.52	1822.8	1661.24
				7		9		SD	1.34708	0.932251	1.32573	2.81152	3.47156	1.07221		18.8591	13.0515	18.5602	39.3613	48.6018	15.0109		SD	113.155	78.3091	111.361	236.168	291.611	90.0656
		Avg	16	14.8571	18	17		t-test		0.000143458	0.00420727	0.077955	0.0371101	0.0175635									t-test		0.000143458	0.00420727	0.077955	0.0371101	0.0175635
	BNF 10uM		17	13	14	17
			5	11	11	11
			12	9	13	12
			5	11	5	6					Controls	BNF	KYNA	Ab42 1dpi	Ab42 3dpi	ahr antagonist
			9	9	8	9				Avg	1383	796.95	956.08	1675.52	1822.8	1661.24								Control to BNF			p=0.001
			6	5	4	15				SD	113.155	78.3091	111.361	236.168	291.611	90.0656								Control to KYNA			p=0.0042
					5	5				t-test		0.000143458	0.00420727	0.077955	0.0371101	0.0175635								Control to Ab42 3dpi			p=0.0371
		Avg	9	9.66667	8.57143	10.7143																		Control to ahr antagonist			p=0.0176
	KYNA 10uM		33	18	20
			13	13	19
			12	12	18						Controls	BNF	KYNA	Ab42 1dpi	Ab42 3dpi	ahr antagonist
			10	4	5					Relative	1	0.576247	0.691309	1.21151	1.318	1.20119
			7	5	5					SD	0.0818183	0.0566226	0.0805213	0.170765	0.210854	0.0651234
			7	8	5
			4	9
		Avg	12.2857	9.85714	12
	Ab42 20uM 1dpi		31	26	31
			29	12	22
			28	33	17
			23	14	26
			15	11	8
			13	12	8
		Avg	23.1667	18	18.6667
	Ab42 20uM 3dpi		32	22	25
			16	22	35
			25	20	28
			17	17	27
			12	15	9
			22	17	24
				19	31
		Avg	20.6667	18.8571	25.5714
	Ahr antagonist 6uM		29	31	26
	1dpi		29	24	28
			32	18	24
			17	14	16
			5	10	8
			12	19	24
			9
		Avg	19	19.3333	21

## Sheet: Fig 4 counting
		PCNA+S100 double +ve cells
	Controls		Fish1	Fish2	Fish3										in 14 sections							across 6 slides
			37	30	28			`	KYNA+Ahr antagonist	BNF+Ahr antagonist	Aβ42+BNF	IL4+BNF			Controls	KYNA+Ahr antagonist	BNF+Ahr antagonist	Aβ42+BNF	IL4+BNF			Controls	KYNA+Ahr antagonist	BNF+Ahr antagonist	Aβ42+BNF	IL4+BNF
			26	12	10			14.86	17.71	17.14	14.17	11.33			208.04	247.94	239.96	198.38	158.62			1248.24	1487.64	1439.76	1190.28	951.72
			8	11	24			12.29	17.14	12.33	12.33	17.29			172.06	239.96	172.62	172.62	242.06			1032.36	1439.76	1035.72	1035.72	1452.36
			10	9	16			19	17.83	12.67	18.67	11.83			266	249.62	177.38	261.38	165.62			1596	1497.72	1064.28	1568.28	993.72
			7	9	22		Avg	15.3833	17.56	14.0467	15.0567	13.4833			215.367	245.84	196.653	210.793	188.767		Avg	1292.2	1475.04	1179.92	1264.76	1132.6
			10	8	14		SD	3.38547	0.368646	2.68429	3.26168	3.30614			47.3966	5.16105	37.5801	45.6635	46.2859		SD	284.38	30.9663	225.481	273.981	277.715
			6	7			t-test		0.330357	0.620467	0.910004	0.525059									t-test		0.330357	0.620467	0.910004	0.525059
		Avg	14.8571	12.2857	19
	KYNA+Ahr antagonist		38	35	33
			21	26	24
			18	19	22					Controls	KYNA+Ahr antagonist	BNF+Ahr antagonist	Aβ42+BNF	IL4+BNF
			17	18	16				Avg	1292.2	1475.04	1179.92	1264.76	1132.6
			14	10	9				SD	284.38	30.9663	225.481	273.981	277.715
			9	8	3				t-test		0.330357	0.620467	0.910004	0.525059
			7	4
		Avg	17.7143	17.1429	17.8333
	BNF+Ahr antagonist		25	17	22
			24	15	15					Controls	KYNA+Ahr antagonist	BNF+Ahr antagonist	Aβ42+BNF	IL4+BNF
			21	15	13				Relative	1	1.1415	0.913109	0.978765	0.87649
			21	13	9				SD	0.220074	0.023964	0.174494	0.212027	0.214917
			10	9	9
			10	5	8
			9
		Avg	17.1429	12.3333	12.6667
	Aβ42+BNF		20	22	22
			19	15	36
			14	12	20
			14	12	14
			11	7	13
			7	6	7
		Avg	14.1667	12.3333	18.6667
	IL4+BNF		20	32	22
			12	23	14
			12	21	13
			8	19	7
			8	10	2
			8	8	13
				8
		Avg	11.3333	17.2857	11.8333

## Sheet: Human Datasets
	STUDY	DATA RELEASE NUMBER	SAMPLES	ORGANISM	REFERENCE
	MAYO	Data Release 17.2 | October 2020	148	Human	Allen et al., 2016
	ROS/MAP	Data Release 17.2 | October 2020	583	Human	De Jager et al., 2018
	CH	NA	45	Human	Felsky et al., 2020
